# Supplementary material for: Treadmilling analysis reveals new insights into dynamic FtsZ ring architecture
Source: PLoS Biol. 2018 May 18;16(5):e2004845. doi: 10.1371/journal.pbio.2004845 (PMC5979038; doi:10.1371/journal.pbio.2004845)
Supplement: S1 Data — (XLSX) [file pbio.2004845.s013.xlsx]

## Sheet: Fig2B
0.2 µM	0.5 µM
0.937575	0.837176
0.509583	0.877555
0.675101	0.84197
0.676401	0.637423
0.74108	0.795414
0.567057	0.704536
0.725842	0.781261
0.495164	0.761138
0.909797	0.91722
0.808746	1.01724
0.846454	0.766833
0.759498	0.624516
0.642959	0.802408
0.551146	0.841626
0.6583	0.593591
0.767954	0.741549
0.84572	0.518126
0.710551	0.797579
0.748981	0.738488
0.746585	0.908863
0.635179	0.79523
0.576136	0.927382
0.822301	0.857091
0.646641	0.723943
0.675456	0.790948
0.640937	0.819429
0.691176	0.745283
0.788904	0.660076
0.891864	0.684199
0.556574	0.962489
0.603834	0.682036
0.631573	0.606869
0.498383	0.725879
0.467085	1.15445
0.736035	0.836174
0.532854	0.815382
0.620291	0.925158
0.555409	0.663909
0.775983	0.790512
0.482373	0.786087
0.644977	0.704002
0.654373	0.690996
0.89127	0.764261
0.82195	0.756588
0.544177	0.684087
0.573851	0.597816
0.554066	1.05071
0.722972	1.01217
0.6604	1.1902
0.610565	1.24971
0.63355	0.987192
0.857104	1.06767
0.666687	1.00572
0.79453	0.818552
0.837809	0.935615
0.705062	0.84483
0.825015	1.05499
0.689039	0.905544
0.712555	0.923403
0.695842	1.03926
0.64585	1.09181
0.622586	0.988825
0.596323	0.606732
0.470493	0.775931
0.639188	0.826922
0.697583	0.737261
0.525269	0.983377
0.783097	0.724783
0.868128	0.715929
0.778385	0.766089
0.803353	0.805353
0.675751	0.750697
0.689847	0.646377
0.658581	0.67254
0.742337	0.721912
0.623223	1.00733
0.5898	0.931397
0.831809	0.746175
0.740545	0.684779
0.5937	0.826257
0.538529	0.939549
0.487266	0.860863
0.671994	1.10059
0.76751	0.713465
0.729969	0.848122
0.602381	0.954958
0.812917	0.959823
0.835218	0.724661
0.927936	0.675947
0.518351	0.661284
0.509035	0.790462
0.757628	0.770522
0.629243	0.79835
0.674509	0.779264
0.659255	0.719404
0.517799	0.664166
0.5424	0.842832
0.724501	0.838629
0.885379	0.984186
0.724715	0.764027
0.690786	0.580223
0.836889	0.708794
0.701989	0.843795
0.700676	0.742674
0.517659	0.723625
0.512277	0.698294
0.6431	0.764565
0.626628	0.78786
0.739059	0.649232
0.678094	0.88786
0.705999	0.888983
0.82985	0.714239
0.96289	0.75679
1.2258	0.755508
0.67103	0.894441
0.815201	0.719523
0.868545	1.05071
0.64283	1.01217
0.632418	1.1902
0.608702	1.24971
0.676531	0.987192
0.828433	1.06767
0.549595	1.00572
0.688061	0.818552
0.54873	0.935615
0.759857	0.84483
0.781686	1.05499
0.609461	0.905544
0.49883	0.923403
0.656685	1.03926
0.794326	1.09181
0.568787	0.988825
0.656398	1.38034
0.786573	1.32493
0.730253	1.24331
1.04876	1.15362
0.793087	1.31505
0.889989	1.18367
1.18195	1.22895
0.782795	0.979343
0.640868	0.897274
0.549049	1.36938
0.788231	1.29533
	1.51363
	0.974777
	1.21138
	1.2528
	0.931988
	0.92982
	1.04774
	1.17099
	0.92093
	1.20761
	1.56412
	1.40394
	1.59319
	1.39088
	1.2893
	1.3354
	1.09413

## Sheet: Fig3
	0.04mMGTP_1mM_Mg	0.04mMGTP_5mM_Mg
Exp1	713.604	1531.16
Exp2	684.452	1726.91
Exp3	591.416	2138.37
Exp4	492.253	1425.68
Average	620.431	1705.53
STD	100.086	314.392

## Sheet: Fig4D
c-term	n-term
8.84866	28.1379
23.7362	27.1794
45.2765	18.9187
1.24672	22.3848
55.79	14.2281
41.7106	29.251
32.392	30.7434
35.7865	26.3466
22.1318	29.7102
31.3155	26.2657
68.4945	21.3074
34.3788	46.2368
33.6462	27.0663
21.8172	14.1454
32.392	18.0924
37.5785	33.9936
39.4909	31.993
29.0919	23.8419
28.0375	32.0134
98.2535	18.4622
1.45403	36.6226
50.3792	25.4917
53.1343	46.2368
44.9656	25.1085
10.4889	22.5662
23.6299	26.2048
26.7782	25.5239
39.5237	30.3706
14.5358	16.6197
41.3986	34.5354
11.2783	27.0755
38.6154	19.7608
32.4669	20.6633
44.4037	21.3274
40.9577	23.6175
51.8808	27.177
50.7292	19.7548
26.7303	27.9679
40.157	45.2093
20.0104	18.2112
1.2521	20.6633
42.2007	24.9374
32.6168	22.0262
32.0306	16.3634
51.8835	24.5
37.1467	24.5
37.3518	19.2966
48.8004	19.2966
45.6278	27.4317
35.6954	19.4338
18.0481
22.492
50.4264
1.24594
32.4291
16.9421
81.3282
40.9132
32.6284
31.6424

## Sheet: 5B
	5mMMg_1fps	5mMMg_3fps	1mMMg_3fps	4GTP_1fps	0.04GTP_1fps
Exp1	2.19	1.94	1.01	11.9	15.59
Exp2	2.38	1.5	0.82	11.8	16.3
Exp3	1.68	1.92	0.82	11.12	13.6
Exp4	1.38	1.8	0.77	11.4	14.93
Exp5	1.39	1.7	0.7	11.63	14.7
Average	1.804	1.772	0.824	11.57	15.024
STD	0.46025	0.180333	0.115022	0.31496	1.0112

## Sheet: S3B
0 mM GTP
Time	Exp1	Exp2	AVG	STD
0	2190	4430	3310	1583.21
0.004 mM GTP
Time	Exp1	Exp2	Exp3	AVG	STD
0	1540	1140	1140	1270	232.903
10	1630	1200	1199.6	1340	201.243
0.04 mM GTP
Time	Exp1	Exp2	Exp3	AVG	STD
0	1140	1060	1230	1140	84.4656
10	1020	1570	861.272	1150	302.842
4 mM GTP
Time	Exp1	Exp2	Exp3	Exp4	AVG	STD
0	203.731	200.947	200.482	201.72	201.72	1.24241
10	442.317	488.251	325.204	418.591	418.591	59.4487

## Sheet: S5
	Raw data
	T108A	WT	T108A_SUVs	WT_SUVs
Exp 1	0.38	7.4	0.27	11.7
Exp 2	0.14	8.09	0.57	9.57
Exp 3	0.27	8	0.34	10.75
Average	0.263333	7.83	0.393333	10.6733
Std	0.120139	0.3751	0.15695	1.06707

## Sheet: S6
	Photobleach_Control	T108A mutant
Exp1	33.67	34.8432
Exp2	33.8983	33.557
Exp3	27.7778	28.8184
Average	31.782	32.4062
STD	3.46967	3.17297
